# Supplementary material for: Bleb Morphology on Anterior-Segment Optical Coherence Tomography after XEN Gel Stent Implantation
Source: J Clin Med. 2023 Oct 25;12(21):6740. doi: 10.3390/jcm12216740 (PMC10648008; doi:10.3390/jcm12216740)
Supplement: Supplementary file 1 [file jcm-12-06740-s001.zip]

Archive with 1 entries (1 files):
- jcm-2650603-supplementary.pdf
